# Supplementary material for: Thermal requirements, fertility life table and biological parameters of Cleruchoides noackae (Hymenoptera: Mymaridae) at different temperatures
Source: PeerJ. 2023 Mar 13;11:e14911. doi: 10.7717/peerj.14911 (PMC10019329; doi:10.7717/peerj.14911)
Supplement: Supplemental Information 3 [file peerj-11-14911-s003.csv]

Treat	Rep	inviable	nymphs	parasitized eggs	emerged parasitoid	% parasitism	% viability	sex ratio	female development (days)	male development (days)
15	1	2	2	6	6	60	100	0.833333333333333	42.2	42
15	2	2	8	0	0	0
15	3	3	3	4	4	40	100	0.25	43	43
15	4	0	7	3	3	30	100	0.666666666666667	44.5	44
15	5	0	0	10	10	100	100	0.7	43.4285714285714	42.6666666666667
15	6	8	1	1	1	10	100	0		42
15	7	0	3	7	7	70	100	0.714285714285714	44.4	44
15	8	0	6	4	4	40	100	0.75	46.3333333333333	44
15	9	3	0	7	7	70	100	0.714285714285714	46	44.5
15	10	4	0	6	5	60	83.3333333333333	0.6	45.6666666666667	43.5
15	11	2	0	8	8	80	100	0.625	44.6	43.6666666666667
15	12	0	10	0	0	0
15	13	0	3	7	7	70	100	0.714285714285714	42.2	42.5
15	14	0	0	10	5	100	50	1	45.8
15	15	1	2	7	0	70	0
15	16	0	2	8	8	80	100	0.625	42.6	42
15	17	2	1	7	3	70	42.8571428571429	0.666666666666667	44	43
15	18	2	4	4	4	40	100	0		42
15	19	0	2	8	7	80	87.5	0.571428571428571	43.5	44.3333333333333
15	20	3	2	5	5	50	100	0.6	43.3333333333333	42.5
15	21	4	0	6	6	60	100	0.666666666666667	42.5	42.5
15	22	0	2	8	8	80	100	0.25	43	43.1666666666667
18	1	3	0	7	7	70	100	0.428571428571429	29	28.5
18	2	3		7	6	70	85.7142857142857	0.5	29	28
18	3	2	2	6	6	60	100	0.666666666666667	28.25	27.5
18	4	0	2	8	8	80	100	0.75	28.3333333333333	27.5
18	5	4	1	5	5	50	100	0.8	27	27
18	6	0	4	6	6	60	100	0.5	28.3333333333333	29.3333333333333
18	7	4	4	2	2	20	100	1	28.5
18	8	2	6	2	2	20	100	0.5	29	29
18	9	2	2	6	6	60	100	0.833333333333333	28.8	29
18	10	5	0	5	5	50	100	0.8	28	27
18	11	3	0	7	7	70	100	0.285714285714286	29.5	28.2
18	12	0	10	0	0	0
18	13	4	4	2	2	20	100	0.5	27	27
18	14	1	2	7	7	70	100	0.571428571428571	27	27.6666666666667
18	15	1	5	4	4	40	100	0.75	28.3333333333333	27
18	16	0	2	8	8	80	100	0.75	27.6666666666667	27
18	17	2	2	6	5	60	83.3333333333333	0.8	29	28
18	18	0	1	9	9	90	100	0.555555555555556	27.8	27
18	19	3	1	6	6	60	100	0.666666666666667	27	27
18	20	4	0	6	6	60	100	0.833333333333333	27	27
18	21	1	6	3	3	30	100	0.666666666666667	27	27
18	22	0	1	9	8	90	88.8888888888889	0.75	28.1666666666667	28
21	1	0	6	4	4	40	100	1	22.75
21	2	0	1	9	9	90	100	0.555555555555556	22	22
21	3	4	1	5	5	50	100	0.6	23.3333333333333	22.5
21	4	1	2	7	7	70	100	0.714285714285714	22.4	23
21	5	3	0	7	7	70	100	0.857142857142857	23.3333333333333	22
21	6	0	1	9	9	90	100	0.666666666666667	22.6666666666667	22.3333333333333
21	7	1	3	6	6	60	100	0.333333333333333	24	24
21	8	4	2	4	3	40	75	0.333333333333333	23	22.5
21	9	1	4	5	5	50	100	0.8	22	23
21	10	1	0	9	9	90	100	0.777777777777778	22.2857142857143	22
21	11	3	1	6	6	60	100	0.5	22.3333333333333	23
21	12	0	10	0	0	0
21	13	4	0	6	6	60	100	0.333333333333333	23	22.5
21	14	4	0	6	6	60	100	0.5	22.6666666666667	22
21	15	3	1	6	6	60	100	0.333333333333333	22.5	22.25
21	16	1	7	2	2	20	100	0.5	23	23
21	17	0	10	0	0	0
21	18	0	7	3	3	30	100	0.333333333333333	22	22
21	19	0	10	0	0	0
21	20	0	7	3	3	30	100	0		22
21	21	0	6	4	4	40	100	0.75	22.3333333333333	23
21	22	0	0	10	10	100	100	0.7	23.1428571428571	22.6666666666667
24	1	3	0	7	7	70	100	0.714285714285714	15.6	15.5
24	2	0	0	10	10	100	100	0.6	15.6666666666667	15.25
24	3	1	2	7	5	70	71.4285714285714	0.2	15	15.25
24	4	1	3	6	5	60	83.3333333333333	0.6	15.3333333333333	15
24	5	0	10	0	0	0
24	6	1	9	0	0	0
24	7	1	9	0	0	0
24	8	0	4	6	6	60	100	0.666666666666667	15	15
24	9	1	2	7	7	70	100	0.714285714285714	15.4	15
24	10	0	9	1	1	10	100	1	17
24	11	3	7	0	0	0
24	12	6	1	3	3	30	100	0.666666666666667	15.5	15
24	13	0	1	9	9	90	100	0.777777777777778	15.8571428571429	15.5
24	14	1	5	4	4	40	100	0.75	16.3333333333333	16
24	15	3	1	6	6	60	100	0.833333333333333	15.8	15
24	16	1	0	9	9	90	100	0.666666666666667	15.6666666666667	15.3333333333333
24	17	2	1	7	7	70	100	0.714285714285714	15.4	15.5
24	18	4	0	6	5	60	83.3333333333333	0.8	16	15
24	19	0	1	9	9	90	100	0.555555555555556	15.2	15.5
24	20	2	0	8	8	80	100	0.5	15	15.5
24	21	0	10	0	0	0
24	22	1	1	8	7	80	87.5	0.571428571428571	15.25	15.3333333333333
27	1	6	1	3	2	30	66.6666666666667	0.5	14	15
27	2	0	0	10	7	100	70	0.714285714285714	14	15
27	3	2	5	3	3	30	100	1	14.6666666666667
27	4	2	3	5	5	50	100	0.8	14.25	14
27	5	0	0	10	10	100	100	0.6	14.1666666666667	15
27	6	4	1	5	4	50	80	0.5	15.5	15
27	7	3	5	2	1	20	50	1	14
27	8	0	0	10	9	100	90	0.222222222222222	15	15
27	9	0	6	4	3	40	75	0		15
27	10	5	3	2	2	20	100	0		15
27	11	3	0	7	7	70	100	0.571428571428571	15	14.6666666666667
27	12	0	4	6	5	60	83.3333333333333	0.8	14.25	14
27	13	1	4	5	5	50	100	0.8	14.75	14
27	14	1	1	8	8	80	100	0.875	14.2857142857143	14
27	15	0	10	0	0	0
27	16	0	3	7	7	70	100	0.571428571428571	14.5	14.3333333333333
27	17	0	5	5	5	50	100	0.8	15.5	15
27	18	5	1	4	3	40	75	0		14.6666666666667
27	19	6	0	4	3	40	75	0.666666666666667	14	14
27	20	3	0	7	6	70	85.7142857142857	0.666666666666667	14.5	15
27	21	0	10	0	0	0
27	22	0	10	0	0	0
30	1	0	5	5	5	50	100	0.8	14.5	14
30	2	1	8	1	1	10	100	1	15
30	3	0	2	8	5	80	62.5	0.8	14	14
30	4	3	3	4	3	40	75	1	14
30	5	0	6	4	4	40	100	0.5	14.5	14.5
30	6	1	4	5	5	50	100	0.6	14	14
30	7	7	0	3	2	30	66.6666666666667	1	14
30	8	1	3	6	4	60	66.6666666666667	1	14
30	9	3	1	6	4	60	66.6666666666667	0.75	14	14
30	10	3	7	0	0	0
30	11	1	8	1	0	10	0
30	12	0	8	2	2	20	100	1	15
30	13	0	10	0	0	0
30	14	1	2	7	1	70	14.2857142857143	0		14
30	15	0	5	5	4	50	80	0.75	14	14
30	16	1	4	5	5	50	100	0.6	14.3333333333333	14.5
30	17	1	7	2	2	20	100	1	14.5
30	18	0	3	7	7	70	100	1	14.4285714285714
30	19	0	2	8	8	80	100	0.625	14.6	14.6666666666667
30	20	0	0	10	5	100	50	0.8	14.5	15
30	21	0	0	10	5	100	50	0.6	15	14.5
30	22	0	3	7	7	70	100	0.571428571428571	14.5	14.6666666666667
