# Supplementary material for: Thermal requirements, fertility life table and biological parameters of Cleruchoides noackae (Hymenoptera: Mymaridae) at different temperatures
Source: PeerJ. 2023 Mar 13;11:e14911. doi: 10.7717/peerj.14911 (PMC10019329; doi:10.7717/peerj.14911)
Supplement: Supplemental Information 4 [file peerj-11-14911-s004.csv]

Temperature (Treatments)	Replication	Hours	Female	Male
15	1	24	0	0
15	2	24	0	0
15	3	24	1	0
15	4	24	1	1
15	5	24	0	0
15	6	24	0	0
15	7	24	0	0
15	8	24	1	0
15	9	24	0	1
15	10	24	1	0
15	11	24	0	1
15	12	24	1	1
15	13	24	1	0
15	14	24	0	0
15	15	24	0	0
15	16	24	0	0
15	17	24	1	0
15	18	24	0	0
15	19	24	0	1
15	20	24	1	1
15	21	24	0	1
15	22	24	1	0
15	23	24	0	0
15	24	24	1	1
15	25	24	0	1
15	26	24	1	1
15	27	24	1	1
15	28	24	1	1
15	29	24	1	0
15	30	24	1	1
15	31	24	0	0
15	32	24	1	1
15	1	48	0	1
15	2	48	0	0
15	3	48	1	1
15	4	48	1	1
15	5	48	0	0
15	6	48	1	0
15	7	48	0	0
15	8	48	1	0
15	9	48	0	1
15	10	48	1	0
15	11	48	1	1
15	12	48	1	1
15	13	48	1	1
15	14	48	1	0
15	15	48	1	1
15	16	48	1	1
15	17	48	1	0
15	18	48	0	1
15	19	48	1	1
15	20	48	1	1
15	21	48	0	1
15	22	48	1	0
15	23	48	1	1
15	24	48	1	1
15	25	48	1	1
15	26	48	1	1
15	27	48	1	1
15	28	48	1	1
15	29	48	1	1
15	30	48	1	1
15	31	48	0	0
15	32	48	1	1
15	1	72	1	1
15	2	72	1	0
15	3	72	1	1
15	4	72	1	1
15	5	72	0	1
15	6	72	1	0
15	7	72	1	1
15	8	72	1	0
15	9	72	1	1
15	10	72	1	0
15	11	72	1	1
15	12	72	1	1
15	13	72	1	1
15	14	72	1	1
15	15	72	1	1
15	16	72	1	1
15	17	72	1	1
15	18	72	1	1
15	19	72	1	1
15	20	72	1	1
15	21	72	0	1
15	22	72	1	1
15	23	72	1	1
15	24	72	1	1
15	25	72	1	1
15	26	72	1	1
15	27	72	1	1
15	28	72	1	1
15	29	72	1	1
15	30	72	1	1
15	31	72	1	1
15	32	72	1	1
15	1	96	1	1
15	2	96	1	1
15	3	96	1	1
15	4	96	1	1
15	5	96	1	1
15	6	96	1	1
15	7	96	1	1
15	8	96	1	0
15	9	96	1	1
15	10	96	1	1
15	11	96	1	1
15	12	96	1	1
15	13	96	1	1
15	14	96	1	1
15	15	96	1	1
15	16	96	1	1
15	17	96	1	1
15	18	96	1	1
15	19	96	1	1
15	20	96	1	1
15	21	96	0	1
15	22	96	1	1
15	23	96	1	1
15	24	96	1	1
15	25	96	1	1
15	26	96	1	1
15	27	96	1	1
15	28	96	1	1
15	29	96	1	1
15	30	96	1	1
15	31	96	1	1
15	32	96	1	1
15	1	120	1	1
15	2	120	1	1
15	3	120	1	1
15	4	120	1	1
15	5	120	1	1
15	6	120	1	1
15	7	120	1	1
15	8	120	1	0
15	9	120	1	1
15	10	120	1	1
15	11	120	1	1
15	12	120	1	1
15	13	120	1	1
15	14	120	1	1
15	15	120	1	1
15	16	120	1	1
15	17	120	1	1
15	18	120	1	1
15	19	120	1	1
15	20	120	1	1
15	21	120	1	1
15	22	120	1	1
15	23	120	1	1
15	24	120	1	1
15	25	120	1	1
15	26	120	1	1
15	27	120	1	1
15	28	120	1	1
15	29	120	1	1
15	30	120	1	1
15	31	120	1	1
15	32	120	1	1
15	1	144	1	1
15	2	144	1	1
15	3	144	1	1
15	4	144	1	1
15	5	144	1	1
15	6	144	1	1
15	7	144	1	1
15	8	144	1	1
15	9	144	1	1
15	10	144	1	1
15	11	144	1	1
15	12	144	1	1
15	13	144	1	1
15	14	144	1	1
15	15	144	1	1
15	16	144	1	1
15	17	144	1	1
15	18	144	1	1
15	19	144	1	1
15	20	144	1	1
15	21	144	1	1
15	22	144	1	1
15	23	144	1	1
15	24	144	1	1
15	25	144	1	1
15	26	144	1	1
15	27	144	1	1
15	28	144	1	1
15	29	144	1	1
15	30	144	1	1
15	31	144	1	1
15	32	144	1	1
18	1	24	1	1
18	2	24	1	1
18	3	24	1	1
18	4	24	1	1
18	5	24	1	1
18	6	24	1	1
18	7	24	1	1
18	8	24	1	1
18	9	24	1	1
18	10	24	1	1
18	11	24	1	1
18	12	24	0	1
18	13	24	0	0
18	14	24	0	0
18	15	24	0	0
18	16	24	0	1
18	17	24	1	1
18	18	24	0	1
18	19	24	0	0
18	20	24	1	0
18	21	24	1	0
18	22	24	1	0
18	23	24	1	1
18	24	24	1	0
18	25	24	0	0
18	26	24	1	0
18	1	48	1	1
18	2	48	1	1
18	3	48	1	1
18	4	48	1	1
18	5	48	1	1
18	6	48	1	1
18	7	48	1	1
18	8	48	1	1
18	9	48	1	1
18	10	48	1	1
18	11	48	1	1
18	12	48	0	1
18	13	48	1	1
18	14	48	1	1
18	15	48	1	1
18	16	48	1	1
18	17	48	1	1
18	18	48	1	1
18	19	48	1	1
18	20	48	1	1
18	21	48	1	1
18	22	48	1	1
18	23	48	1	1
18	24	48	1	1
18	25	48	1	1
18	26	48	1	1
18	1	72	1	1
18	2	72	1	1
18	3	72	1	1
18	4	72	1	1
18	5	72	1	1
18	6	72	1	1
18	7	72	1	1
18	8	72	1	1
18	9	72	1	1
18	10	72	1	1
18	11	72	1	1
18	12	72	1	1
18	13	72	1	1
18	14	72	1	1
18	15	72	1	1
18	16	72	1	1
18	17	72	1	1
18	18	72	1	1
18	19	72	1	1
18	20	72	1	1
18	21	72	1	1
18	22	72	1	1
18	23	72	1	1
18	24	72	1	1
18	25	72	1	1
18	26	72	1	1
18	1	96	1	1
18	2	96	1	1
18	3	96	1	1
18	4	96	1	1
18	5	96	1	1
18	6	96	1	1
18	7	96	1	1
18	8	96	1	1
18	9	96	1	1
18	10	96	1	1
18	11	96	1	1
18	12	96	1	1
18	13	96	1	1
18	14	96	1	1
18	15	96	1	1
18	16	96	1	1
18	17	96	1	1
18	18	96	1	1
18	19	96	1	1
18	20	96	1	1
18	21	96	1	1
18	22	96	1	1
18	23	96	1	1
18	24	96	1	1
18	25	96	1	1
18	26	96	1	1
18	1	120	1	1
18	2	120	1	1
18	3	120	1	1
18	4	120	1	1
18	5	120	1	1
18	6	120	1	1
18	7	120	1	1
18	8	120	1	1
18	9	120	1	1
18	10	120	1	1
18	11	120	1	1
18	12	120	1	1
18	13	120	1	1
18	14	120	1	1
18	15	120	1	1
18	16	120	1	1
18	17	120	1	1
18	18	120	1	1
18	19	120	1	1
18	20	120	1	1
18	21	120	1	1
18	22	120	1	1
18	23	120	1	1
18	24	120	1	1
18	25	120	1	1
18	26	120	1	1
18	1	144	1	1
18	2	144	1	1
18	3	144	1	1
18	4	144	1	1
18	5	144	1	1
18	6	144	1	1
18	7	144	1	1
18	8	144	1	1
18	9	144	1	1
18	10	144	1	1
18	11	144	1	1
18	12	144	1	1
18	13	144	1	1
18	14	144	1	1
18	15	144	1	1
18	16	144	1	1
18	17	144	1	1
18	18	144	1	1
18	19	144	1	1
18	20	144	1	1
18	21	144	1	1
18	22	144	1	1
18	23	144	1	1
18	24	144	1	1
18	25	144	1	1
18	26	144	1	1
21	1	24	0	1
21	2	24	0	0
21	3	24	0	0
21	4	24	0	0
21	5	24	1	1
21	6	24	1	0
21	7	24	0	0
21	8	24	0	0
21	9	24	0	0
21	10	24	0	1
21	11	24	0	1
21	12	24	1	1
21	13	24	1	1
21	14	24	1	1
21	15	24	0	0
21	16	24	0	1
21	17	24	1	1
21	18	24	0	0
21	19	24	0	0
21	20	24	0	0
21	21	24	0	0
21	22	24	0	0
21	23	24	0	1
21	1	48	0	1
21	2	48	1	1
21	3	48	0	0
21	4	48	1	1
21	5	48	1	1
21	6	48	1	1
21	7	48	1	1
21	8	48	0	0
21	9	48	0	1
21	10	48	0	1
21	11	48	1	1
21	12	48	1	1
21	13	48	1	1
21	14	48	1	1
21	15	48	1	1
21	16	48	1	1
21	17	48	1	1
21	18	48	1	1
21	19	48	1	1
21	20	48	0	0
21	21	48	1	1
21	22	48	0	1
21	23	48	1	1
21	1	72	1	1
21	2	72	1	1
21	3	72	0	0
21	4	72	1	1
21	5	72	1	1
21	6	72	1	1
21	7	72	1	1
21	8	72	0	0
21	9	72	1	1
21	10	72	1	1
21	11	72	1	1
21	12	72	1	1
21	13	72	1	1
21	14	72	1	1
21	15	72	1	1
21	16	72	1	1
21	17	72	1	1
21	18	72	1	1
21	19	72	1	1
21	20	72	1	1
21	21	72	1	1
21	22	72	1	1
21	23	72	1	1
21	1	96	1	1
21	2	96	1	1
21	3	96	1	1
21	4	96	1	1
21	5	96	1	1
21	6	96	1	1
21	7	96	1	1
21	8	96	1	1
21	9	96	1	1
21	10	96	1	1
21	11	96	1	1
21	12	96	1	1
21	13	96	1	1
21	14	96	1	1
21	15	96	1	1
21	16	96	1	1
21	17	96	1	1
21	18	96	1	1
21	19	96	1	1
21	20	96	1	1
21	21	96	1	1
21	22	96	1	1
21	23	96	1	1
21	1	120	1	1
21	2	120	1	1
21	3	120	1	1
21	4	120	1	1
21	5	120	1	1
21	6	120	1	1
21	7	120	1	1
21	8	120	1	1
21	9	120	1	1
21	10	120	1	1
21	11	120	1	1
21	12	120	1	1
21	13	120	1	1
21	14	120	1	1
21	15	120	1	1
21	16	120	1	1
21	17	120	1	1
21	18	120	1	1
21	19	120	1	1
21	20	120	1	1
21	21	120	1	1
21	22	120	1	1
21	23	120	1	1
21	1	144	1	1
21	2	144	1	1
21	3	144	1	1
21	4	144	1	1
21	5	144	1	1
21	6	144	1	1
21	7	144	1	1
21	8	144	1	1
21	9	144	1	1
21	10	144	1	1
21	11	144	1	1
21	12	144	1	1
21	13	144	1	1
21	14	144	1	1
21	15	144	1	1
21	16	144	1	1
21	17	144	1	1
21	18	144	1	1
21	19	144	1	1
21	20	144	1	1
21	21	144	1	1
21	22	144	1	1
21	23	144	1	1
24	1	24	0	1
24	2	24	1	1
24	3	24	0	1
24	4	24	0	0
24	5	24	1	1
24	6	24	0	0
24	7	24	1	0
24	8	24	0	0
24	9	24	0	0
24	10	24	0	0
24	11	24	0	0
24	12	24	0	0
24	13	24	0	0
24	14	24	0	0
24	15	24	0	0
24	16	24	0	0
24	17	24	0	0
24	18	24	0	0
24	19	24	0	0
24	20	24	0	0
24	21	24	0	1
24	22	24	0	1
24	23	24	0	0
24	24	24	0	0
24	25	24	0	0
24	26	24	0	0
24	1	48	1	1
24	2	48	1	1
24	3	48	1	1
24	4	48	1	1
24	5	48	1	1
24	6	48	1	1
24	7	48	1	1
24	8	48	1	1
24	9	48	0	1
24	10	48	1	1
24	11	48	1	1
24	12	48	1	1
24	13	48	1	1
24	14	48	1	1
24	15	48	1	0
24	16	48	1	0
24	17	48	1	0
24	18	48	1	0
24	19	48	1	1
24	20	48	0	0
24	21	48	1	1
24	22	48	1	1
24	23	48	0	0
24	24	48	1	0
24	25	48	1	1
24	26	48	0	0
24	1	72	1	1
24	2	72	1	1
24	3	72	1	1
24	4	72	1	1
24	5	72	1	1
24	6	72	1	1
24	7	72	1	1
24	8	72	1	1
24	9	72	1	1
24	10	72	1	1
24	11	72	1	1
24	12	72	1	1
24	13	72	1	1
24	14	72	1	1
24	15	72	1	0
24	16	72	1	1
24	17	72	1	1
24	18	72	1	1
24	19	72	1	1
24	20	72	1	1
24	21	72	1	1
24	22	72	1	1
24	23	72	0	1
24	24	72	1	1
24	25	72	1	1
24	26	72	0	0
24	1	96	1	1
24	2	96	1	1
24	3	96	1	1
24	4	96	1	1
24	5	96	1	1
24	6	96	1	1
24	7	96	1	1
24	8	96	1	1
24	9	96	1	1
24	10	96	1	1
24	11	96	1	1
24	12	96	1	1
24	13	96	1	1
24	14	96	1	1
24	15	96	1	1
24	16	96	1	1
24	17	96	1	1
24	18	96	1	1
24	19	96	1	1
24	20	96	1	1
24	21	96	1	1
24	22	96	1	1
24	23	96	1	1
24	24	96	1	1
24	25	96	1	1
24	26	96	1	1
24	1	120	1	1
24	2	120	1	1
24	3	120	1	1
24	4	120	1	1
24	5	120	1	1
24	6	120	1	1
24	7	120	1	1
24	8	120	1	1
24	9	120	1	1
24	10	120	1	1
24	11	120	1	1
24	12	120	1	1
24	13	120	1	1
24	14	120	1	1
24	15	120	1	1
24	16	120	1	1
24	17	120	1	1
24	18	120	1	1
24	19	120	1	1
24	20	120	1	1
24	21	120	1	1
24	22	120	1	1
24	23	120	1	1
24	24	120	1	1
24	25	120	1	1
24	26	120	1	1
24	1	144	1	1
24	2	144	1	1
24	3	144	1	1
24	4	144	1	1
24	5	144	1	1
24	6	144	1	1
24	7	144	1	1
24	8	144	1	1
24	9	144	1	1
24	10	144	1	1
24	11	144	1	1
24	12	144	1	1
24	13	144	1	1
24	14	144	1	1
24	15	144	1	1
24	16	144	1	1
24	17	144	1	1
24	18	144	1	1
24	19	144	1	1
24	20	144	1	1
24	21	144	1	1
24	22	144	1	1
24	23	144	1	1
24	24	144	1	1
24	25	144	1	1
24	26	144	1	1
27	1	24	1	1
27	2	24	1	0
27	3	24	1	0
27	4	24	1	1
27	5	24	0	1
27	6	24	1	0
27	7	24	1	0
27	8	24	1	1
27	9	24	1	0
27	10	24	1	1
27	11	24	1	0
27	12	24	1	1
27	13	24	1	0
27	14	24	0	1
27	15	24	1	0
27	16	24	1	0
27	17	24	0	1
27	18	24	0	1
27	19	24	1	1
27	20	24	1	1
27	21	24	1	0
27	22	24	1	1
27	1	48	1	1
27	2	48	1	1
27	3	48	1	1
27	4	48	1	1
27	5	48	1	1
27	6	48	1	1
27	7	48	1	1
27	8	48	1	1
27	9	48	1	0
27	10	48	1	1
27	11	48	1	1
27	12	48	1	1
27	13	48	1	1
27	14	48	1	1
27	15	48	1	1
27	16	48	1	1
27	17	48	1	1
27	18	48	1	1
27	19	48	1	1
27	20	48	1	1
27	21	48	1	0
27	22	48	1	1
27	1	72	1	1
27	2	72	1	1
27	3	72	1	1
27	4	72	1	1
27	5	72	1	1
27	6	72	1	1
27	7	72	1	1
27	8	72	1	1
27	9	72	1	1
27	10	72	1	1
27	11	72	1	1
27	12	72	1	1
27	13	72	1	1
27	14	72	1	1
27	15	72	1	1
27	16	72	1	1
27	17	72	1	1
27	18	72	1	1
27	19	72	1	1
27	20	72	1	1
27	21	72	1	1
27	22	72	1	1
27	1	96	1	1
27	2	96	1	1
27	3	96	1	1
27	4	96	1	1
27	5	96	1	1
27	6	96	1	1
27	7	96	1	1
27	8	96	1	1
27	9	96	1	1
27	10	96	1	1
27	11	96	1	1
27	12	96	1	1
27	13	96	1	1
27	14	96	1	1
27	15	96	1	1
27	16	96	1	1
27	17	96	1	1
27	18	96	1	1
27	19	96	1	1
27	20	96	1	1
27	21	96	1	1
27	22	96	1	1
27	1	120	1	1
27	2	120	1	1
27	3	120	1	1
27	4	120	1	1
27	5	120	1	1
27	6	120	1	1
27	7	120	1	1
27	8	120	1	1
27	9	120	1	1
27	10	120	1	1
27	11	120	1	1
27	12	120	1	1
27	13	120	1	1
27	14	120	1	1
27	15	120	1	1
27	16	120	1	1
27	17	120	1	1
27	18	120	1	1
27	19	120	1	1
27	20	120	1	1
27	21	120	1	1
27	22	120	1	1
27	1	144	1	1
27	2	144	1	1
27	3	144	1	1
27	4	144	1	1
27	5	144	1	1
27	6	144	1	1
27	7	144	1	1
27	8	144	1	1
27	9	144	1	1
27	10	144	1	1
27	11	144	1	1
27	12	144	1	1
27	13	144	1	1
27	14	144	1	1
27	15	144	1	1
27	16	144	1	1
27	17	144	1	1
27	18	144	1	1
27	19	144	1	1
27	20	144	1	1
27	21	144	1	1
27	22	144	1	1
30	1	24	1	0
30	2	24	1	1
30	3	24	1	1
30	4	24	1	1
30	5	24	0	1
30	6	24	0	0
30	7	24	1	0
30	8	24	1	1
30	9	24	1	1
30	10	24	1	1
30	11	24	1	1
30	12	24	1	1
30	13	24	1	0
30	14	24	1	1
30	15	24	1	1
30	16	24	1	1
30	17	24	1	1
30	18	24	1	1
30	19	24	1	1
30	20	24	0	1
30	1	48	1	1
30	2	48	1	1
30	3	48	1	1
30	4	48	1	1
30	5	48	0	1
30	6	48	1	1
30	7	48	1	1
30	8	48	1	1
30	9	48	1	1
30	10	48	1	1
30	11	48	1	1
30	12	48	1	1
30	13	48	1	1
30	14	48	1	1
30	15	48	1	1
30	16	48	1	1
30	17	48	1	1
30	18	48	1	1
30	19	48	1	1
30	20	48	1	1
30	1	72	1	1
30	2	72	1	1
30	3	72	1	1
30	4	72	1	1
30	5	72	1	1
30	6	72	1	1
30	7	72	1	1
30	8	72	1	1
30	9	72	1	1
30	10	72	1	1
30	11	72	1	1
30	12	72	1	1
30	13	72	1	1
30	14	72	1	1
30	15	72	1	1
30	16	72	1	1
30	17	72	1	1
30	18	72	1	1
30	19	72	1	1
30	20	72	1	1
30	1	96	1	1
30	2	96	1	1
30	3	96	1	1
30	4	96	1	1
30	5	96	1	1
30	6	96	1	1
30	7	96	1	1
30	8	96	1	1
30	9	96	1	1
30	10	96	1	1
30	11	96	1	1
30	12	96	1	1
30	13	96	1	1
30	14	96	1	1
30	15	96	1	1
30	16	96	1	1
30	17	96	1	1
30	18	96	1	1
30	19	96	1	1
30	20	96	1	1
30	1	120	1	1
30	2	120	1	1
30	3	120	1	1
30	4	120	1	1
30	5	120	1	1
30	6	120	1	1
30	7	120	1	1
30	8	120	1	1
30	9	120	1	1
30	10	120	1	1
30	11	120	1	1
30	12	120	1	1
30	13	120	1	1
30	14	120	1	1
30	15	120	1	1
30	16	120	1	1
30	17	120	1	1
30	18	120	1	1
30	19	120	1	1
30	20	120	1	1
30	1	144	1	1
30	2	144	1	1
30	3	144	1	1
30	4	144	1	1
30	5	144	1	1
30	6	144	1	1
30	7	144	1	1
30	8	144	1	1
30	9	144	1	1
30	10	144	1	1
30	11	144	1	1
30	12	144	1	1
30	13	144	1	1
30	14	144	1	1
30	15	144	1	1
30	16	144	1	1
30	17	144	1	1
30	18	144	1	1
30	19	144	1	1
30	20	144	1	1
